# Supplementary material for: Sour Beer as Bioreservoir of Novel Craft Ale Yeast Cultures
Source: Microorganisms. 2023 Aug 23;11(9):2138. doi: 10.3390/microorganisms11092138 (PMC10537276; doi:10.3390/microorganisms11092138)
Supplement: Supplementary file 1 [file microorganisms-11-02138-s001.zip]

Archive with 1 entries (1 files):
- microorganisms-2528837-supplementary.pdf
